# Supplementary material for: Autonomous mobile robots for exploratory synthetic chemistry
Source: Nature. 2024 Nov 6;635(8040):890–7. doi: 10.1038/s41586-024-08173-7 (PMC11602721; doi:10.1038/s41586-024-08173-7)
Supplement: Supplementary file 3 — This zip file contains the 3D-printer design of the gripper fingertips, the LC–MS tray and the NMR rack. [file 41586_2024_8173_MOESM3_ESM.zip]

Archive with 7 entries (7 files):
- FingerTip_assembly_L.stl
- FingerTip_assembly_R.stl
- LCMS_tray_v5.00.stl
- NMR_rack_bottom.stl
- NMR_rack_robotHolder.stl
- NMR_rack_top.stl
- NMR_rack_wall.stl
